# Supplementary material for: Nerve-independent formation of membrane infoldings at topologically complex postsynaptic apparatus by caveolin-3
Source: Sci Adv. 2023 Jun 16;9(24):eadg0183. doi: 10.1126/sciadv.adg0183 (PMC10275590; doi:10.1126/sciadv.adg0183)
Supplement: Supplementary file 2 — Movie S1 [file sciadv.adg0183_movie_s1.zip]

Archive with 1 entries (1 files):
- adg0183_Movie_S1.mp4
